# Supplementary material for: Species-selective activation of a β-galactosidase fluorogenic probe
Source: Sci Rep. 2025 Jul 2;15:23657. doi: 10.1038/s41598-025-08443-y (PMC12222868; doi:10.1038/s41598-025-08443-y)
Supplement: Supplementary file 1 — Supplementary Material 1 [file 41598_2025_8443_MOESM1_ESM.zip]

Archive with 1 entries (1 files):
- 41598_2025_8443_MOESM1_ESM.7z
